# Supplementary material for: The Effects of Income Level on Susceptibility to COVID-19 and COVID-19 Morbidity/Mortality: A Nationwide Cohort Study in South Korea
Source: J Clin Med. 2021 Oct 15;10(20):4733. doi: 10.3390/jcm10204733 (PMC8541024; doi:10.3390/jcm10204733)
Supplement: Supplementary file 1 [file jcm-10-04733-s001.zip]

Archive with 1 entries (1 files):
- jcm-1375646-supplementary.pdf
